# Supplementary material for: A Correlative Study of Sunflower Seed Vigor Components as Related to Genetic Background
Source: Plants (Basel). 2020 Mar 20;9(3):386. doi: 10.3390/plants9030386 (PMC7154842; doi:10.3390/plants9030386)
Supplement: Supplementary file 1 [file plants-09-00386-s001.zip]

Archive with 1 entries (1 files):
- plants-733248-supplementary.xlsx
