# Supplementary material for: A Correlative Study of Sunflower Seed Vigor Components as Related to Genetic Background
Source: Plants (Basel). 2020 Mar 20;9(3):386. doi: 10.3390/plants9030386 (PMC7154842; doi:10.3390/plants9030386)
Supplement: Supplementary file 1 [file plants-09-00386-s001.zip › plants-733248-supplementary.xlsx]

## Sheet: Feuil1
Supplemental table: genotypes characteristics and constants.
								t(50, 90-10)_water potential															t(50, 90-10)_temperature														t(50, 90-10)_ageing duration
Type	genotype	Cluster number	1000 SW	Ψb50	Tb	Ki	ΘH	Ψb90	Ψb10	t50_0MPa	t50_-0.4MPa	t50_-0.6MPa	t50_-0.8MPa	t50_-1MPa	t50_-1.2MPa	t90_t10_0MPa	t90_t10_-0.4MPa	t90_t10_-0.6MPa	t90_t10_-0.8MPa	t90_t10_-1MPa	t90_t10_-1.2MPa	ΘT	t50_5°C	t50_10°C	t50_15°C	t50_20°C	t50_25°C	t50_30°C	t50_35°C	t90-t10_5°C	t90-t10_10°C	t90-t10_15°C	t90-t10_20°C	t90-t10_25°C	t90-t10_30°C	t90-t10_35°C	t50_0day	t50_1day	t50_3days	t50_5days	t90-t10_0day	t90-t10_1day	t90-t10_3days	t90-t10_5days
R	SOLQUA-003	Cluster 5	31.07	-1.066	3.0714	2.0823	36.19	-0.6571	-1.4748	41.9	62.8	74.8	153.6	192		22.8	40.2	51	141.4	180.7		714.286	225.5	115	61.5	43.2	30.4	30.7	39.6	127.8	37.1	53.3	9.6	12.8	15	25.6	43.5	56.2	247.7	336.2	23.9	34.3	298.5	214.4
B	SOLQUA-011	Cluster 4	60.1833	-0.9311	4.53333	2.0814	29.45	-0.427	-1.4354	52.6	83.9	112.3	156.3	272.9	289.3	36.5	60.8	137.5	233.9	157.5	145	666.667	317.4	154.1	84.3	40.4	32.2	37.7	54.3	145	77.5	38.2	2.7	6.9	8.6	12.7	63.4	102.4	126.2		43.9	109.5	555.83
B	SOLQUA-020	Cluster 5	64.6633	-1.0896	3.6154	1.6434	31.52	-0.631	-1.5482	45.9	58.1	74.5	144.9	140.4	281.4	37.6	44.3	89.3	195	163.1	94.7	769.231	260.4	141.2	76.9	44.3	34.2	24	23.3	56.7	143.3	47.5	35.4	18.3	6.4	5.3	41.5	44.6	58.8	226.4	28.7	24.2	21.7	15.2
B	SOLQUA-023	Cluster 5	79.37	-0.8251	3.0588	0.7898	15.43	-0.0872	-1.563	40.3	55.9	58	82.8	188.9	203.8	10.4	27.6	25.8	46.3	151.8	175.26	588.235	207.4	92.6	53	42.4	25.2	21.7	20.9	150.1	54.9	33.5	15.3	10.7	5.2	4.4	44.7	53.5	68.2	102	20.8	9.8	25.1	24
B	SOLQUA-024	Cluster 5	54.4717	-0.9446	1.7222	1.9408	25.07	-0.4527	-1.4364	38.6	52.8	59.7	119.9	271.3		11.6	25.2	14.5	297.8	166.1		555.556	137.7	69.8	46.4	32.4	23.1	18.7	20.4	84.7	24.9	47.1	16.7	5.3	9.4	6.1	28.2	43.4	207.5	323.7	25.3	18.1	269.7	189
B	SOLQUA-028	Cluster 5	75.58	-0.9856	1.2727	2.3179	26.75	-0.4141	-1.557	41.5	64.1	69.9	119.1	182.1	283.9	35	56.2	221.1	259.2	191.6	205.2	909.091	233.5	106.2	63.4	45.6	38	24.5	22.7	205.1	86.5	46	9.8	8	15.8	5.2	42.9	55.4	264.4		18	50.4	219.9
B	SOLQUA-031	Cluster 2	88.5383	-2.217	4.3889	2.169	30.27	-0.5585	-3.8755	42.7	72.1	74.2	87.9	252.9	281.6	30.4	33.6	83.5	243.6	258	216.2	555.556	237.1	90.9	63.5	47.6	22.5	23.6	26.2	231.8	71.7	34.2	8.2	5.7	5.4	18	47	47.5	270.5	288.3	18.9	23.9	101.6	50.1
B	SOLQUA-040	Cluster 2	55.585	-2.0158	2.2667	1.0646	30.23	-0.667	-3.3646	41.1	60.7	65	87.2	186.9	283.6	13.1	24.8	27.2	49.1	192	222.3	666.667	177.8	85.4	53.8	45	25.7	23.4	20.4	105.1	44.9	15	8.8	11.3	5.1	7.3	44	44.5	103.6		14.7	15.7	215.4
B	SOLQUA-048	Cluster 5	49.8567	-0.9483	1.5	1.8038	25.82	-0.5217	-1.3749	43	67.7	84.3	100.6	169	301.8	17.8	45.6	50.8	83.7	226.7	157.4	833.333	238.2	96	60.7	46.6	37.5	32.9	23.6	135.9	96.5	28.2	10.3	23.7	21.9	5.1	45.6	58	281.4	289.7	15.3	31.7	74	79.7
B	SOLQUA-055	Cluster 6	82.0517	-1.1191	0.05454	2.6992	29.13	-0.6203	-1.6179	48.9	59.1	77.4	90.8	140.3	276.3	37.4	54.6	46.3	68.2	91	273.1	909.091	190.3	82.1	57.6	46	39.5	36.4	23	142.6	79.1	34.2	8.2	10.9	15.4	6.2	46.2	46.7	218.9	296.1	20.5	26.8	183.8	106.2
R	SOLQUA-057	Cluster 3	24.4633	-1.1903	1.2308	1.2352	15.43	-0.3417	-2.0388	39.7	53.4	67.2	89.4	162	259.8	32	37.9	52.3	74.7	289.5	334	769.231	188.1	81.7	54.8	44.7	38.4	23.1	23.5	191.9	83.5	56.5	15.1	10.4	4.5	4.9	45.1	60.5	228.9	258.2	25.9	72.3	246.1	333.8
R	SOLQUA-075	Cluster 6	44.53	-0.9354	-3.4444	3.2565	31.26	-0.4746	-1.3962	48.3	62.6	82.3	164.5	298.3		24	77	69.1	283.5	438.4		1111.11	220.1	77.8	58.6	44.9	38.7	38.1	30.8	103.9	43.3	28.3	9.4	20.9	7.8	6.7	43	46.6	75	314.2	15	18.3	133.6	65.5
R	SOLQUA-107	Cluster 5	42.5117	-1.0686	2.375	2.3946	24.18	-0.5398	-1.5879	35.1	53	56.9	69	108.8	262.4	20.4	44.7	50.5	39.3	39.3	518.5	625	262.7	106.6	52.2	30.4	23	21.7	21.1	90.8	88.2	60.6	8.1	5.1	4.3	5.9	30.4	51.7	240.2	295.4	7.8	38.5	173.6	142.7
R	SOLQUA-113	Cluster 4	39.0817	-0.9967	2.8571	2.4624	27.53	-0.4856	-1.5077	41	54.1	66.2	86.7	164.3	311.1	11.7	42.3	46.2	42.3	193.1	13.7	714.286	259.2	137.5	76.5	34.7	32.2	23.4	25.7	88.3	123.9	78.3	103.4	21.6	4.2	23.1	40	41.5	251.4		26.6	51.5	250.2
B	SOLQUA-138	Cluster 5	56.1533	-1.2303	1.6667	2.3454	19.55	-0.5055	-1.9551	43.5	54.1	72.4	88.4	120.1	232.9	15	31.7	20.6	43.8	34.4	588.8	666.667	222.7	104.4	61.7	31.2	23.5	24.7	22.6	133.1	73.3	54.6	7	5.1	6.1	12.3	31.2	53.4	111.2		6.4	45.4	169.5
B	SOLQUA-143	Cluster 5	67.715	-1.3089	1.7778	1.7256	15.36	-0.3836	-2.2343	44.4	63	76.8	92	151.4	238.7	26	36.1	57.9	201.2	494.4	534.6	555.556	182.1	84.9	49.3	23.8	23.8	22.2	29.1	83	37.2	87.3	6.7	4.3	5.7	9.3	23.8	46.3	129.4	311	5.7	26.9	252.5	39
B	SOLQUA-148	Cluster 6	66.5383	-1.1306	-3.3	2.6047	29.78	-0.7411	-1.5201	29.7	56.5	68.1	92.3	212.4	274.9	18.9	35.5	46.2	38.1	355.1	132.7	1000	190.3	85.2	47.4	40.6	30.7	30.5	29.7	71.2	19.4	25.5	8.2	7.1	10.7	17.7	36	45.9	57.3	143.5	9.9	10.1	54.3	77.8
R	SOLQUA-165	Cluster 7	39.9667	-0.7507	2.5	4.2442	25.95	-0.506	-0.9954	45.3	67.1	144.8	370.3			18.1	35.5	225.1	107.2			833.33		119.3	65.8	42.1	38.8	257.3	302.3		37.4	45.6	12.3	13.3	277.7	22.9	25.2	54	68	187.1	35.2	14.6	18.6	82.1
R	SOLQUA-168	Cluster 2	27.3833	-1.6257	5.6154	1.4051	14.82	-0.3904	-2.861	48.1	65.7	73.2	92.6	146.5		15.5	17.5	28.2	49.3	151.1		769.231		163.7	82.3	51.7	38.8	41.1	41.1		87.9	68.2	54.6	7.8	9	8.1	92.8	170.4	208.6		34.4	36.6	179.3
R	SOLQUA-169	Cluster 5	31.8967	-1.094	2.6429	1.9944	40.35	-0.7809	-1.4071	44.8	65.9	72.1	94.1	303.7		15.8	36.5	40.8	27.3	117.6		714.286	298.6	117.3	59.7	41.2	32.4	28	31.6	24.6	59.3	63.1	11.8	9	15.8	18.1	38.6	44.1	90.7	336.5	15.3	129.5	268.4	85.2
R	SOLQUA-160	Cluster 1	39.0833	-3.1991	3.3478	1.1666	16.47	-1.0521	-5.3462	37	45	49.2	63.7	67.8	102.2	8	16.1	35.8	33.8	23.6	288.8	434.783	173.3	65.1	58.5	22.4	21.1	21.4	23.1	76	25.8	22.5	5.1	6.5	7.5	5.9	23	33.7	235.7	323.3	5.2	12.2	225.3	203
R	SOLQUA-132	Cluster 5	36.2183	-0.6323	3.4	0.6833	21.37	-0.013	-1.2517	86.3	132.1	173.2	272	309.2	322.2	79	274.4	318.8	287.8	233.9	233.5	2000		283.3	190.5	117.7	124.8	270.8	307.4		148.5	409.6	238.2	159.7	235.9	40	92.2	239.1	261.2		255.8	261	264.2
B	SOLQUA-047	Cluster 4	79.005	-1.1548	5.4231	2.0977	39.38	-0.754	-1.5557	51	67.4	81.6	84.4	143.9		18.3	19.5	23.4	40.8	148.2		384.615	276.3	111	62.5	23.4	19.6	53.6	57.8	90.7	47.4	41	5.2	4.7	26.9	17.2	23.4	51.4	218.5	319.7	5.1	39.8	208.9	132.2
R	SOLQUA-096	Cluster 4	51.535	-1.2488	5.3333	2.7511	36.28	-1.0251	-1.4725	51.3	65.4	66.7	107.8	146.4	245	22.4	13.8	17.5	50.1	71.6	281.7	476.19	291.1	111.1	67	40.2	21.1	47.8	61.5	46.6	27.9	21.4	5.5	5.9	12	11.2	24.1	44.8	214.5	330.2	5.9	15.5	278.2	257
R	SOLQUA-109	Cluster 7	44.5783	-1.1588	2.5714	3.6534	28.07	-0.7755	-1.542	43.8	53.1	64.7	85.1	143.7	270.1	14.5	24.5	34.6	26.9	148.3	342.1	714.286	276.7	102.3	54.2	42.9	27.8	25	22.5	25.5	51.4	25.3	8.3	13.1	6.7	6.1	42.8	45	184	313.8	9.6	13.1	163.6	125.8
B	SOLQUA-050	Cluster 3	79.41	-0.9966	2.9286	1.6187	27.97	-0.5151	-1.4781	42.5	60.6	72.9	115.1	255.8	329.5	21.3	50.9	41	38.4	269	224.3	714.286	286.4	110.1	57.3	45.5	38.7	24.9	31.1	33.9	90.4	47.4	13.2	15.5	5.4	26	42.3	50	159.9	179.6	24.2	29.5	46.1	15.8
B	SOLQUA-006	Cluster 5	68.4117	-1.2284	2.1538	2.3716	19.68	-0.4985	-1.9584	46.6	70.1	88.6	136.1	219.7	336.6	10.8	59.8	47.3	86.2	273.4	208.5	769.231	261.8	108	64.2	45.1	34.1	27.6	25.1	165.3	65.9	36.8	10.1	12.4	16.3	15.4	41.3	51.3	144.4	325.5	21.4	53.7	143.9	172.3
B	SOLQUA-030	Cluster 6	95.9083	-1.0049	-0.9	2.034	28.42	-0.5245	-1.4853	46.3	70.9	81.3	125	236.6	329.1	22.8	42.7	35.4	57.6	310.3	204.4	1000	277.2	95.3	62.3	46.4	36.6	32.9	31.7	100.8	44.2	29.1	9.7	18.7	12.3	13	46.1	50.3	87.1		15.8	27.1	71
R	SOLQUA-114	Cluster 5	54.8383	-0.9953	3.3889	2.1343	24.57	-0.744	-1.2466	32.2	48	58.4	88.6	301.4		17.8	20.8	29.8	42	176.1		555.556	255.6	82.4	47.6	44.1	23.2	26.3	36	93.3	66.8	19.8	8.5	4.9	24.4	24.2	28.7	43.1	208.5	323.3	37	26.5	283.1	233.9
R	SOLQUA-123	Cluster 4	33.9717	-1.2608	3.3333	2.5701	41.14	-1.098	-1.4237	47.9	51.7	65	82	136.6	312.8	17.4	18.3	19.2	32.6	83.5	60.9	833.333	333.4	127.1	67.9	47.4	40.5	27.3	25.9	111.8	110.8	45.6	15.4	6.7	11.6	12.6	47.3	73.9	274.8	296.1	14.3	79.8	110.1	124.5
B	SOLQUA-037	Cluster 5	91.4783	-1.0511	2.4	1.8161	28.94	-0.6131	-1.4892	53.3	68.6	77.8	91.8	147.1	308.4	26.1	33.8	49.9	37.9	177.9	110.8	1000	331.4	139.1	78.8	50.2	40.2	38.7	28.5	61.8	116	80.9	13.7	17.3	8	2.6	50.3	63.2	192.6	313.1	16	47.1	130.1	150.8
B	SOLQUA-007	Cluster 3	51.98	-1.1135	1.5833	2.3209	39.04	-0.7593	-1.4677	46	76.5	89.4	132.8	204.5	317.7	35.8	32.3	46.1	147.5	158.7	14.3	833.33	243	93.5	63.1	47.1	38.5	26	26.1	121.2	54.4	35.2	20	17.9	5	11.9	46.4	49.1	203.5	277.8	28.1	23.3	238.8	249.3
B	SOLQUA-015-3	Cluster 4	89.52	-0.9404	4.1667	2.4945	31.31	-0.4427	-1.4382	50.8	70.4	98.1	198.4	292.7		23.9	47.1	123.1	150.2	369.9		833.33		149.4	73.5	54.5	44.2	32.4	27.3		95.1	49.9	15.6	16.6	30.6	12.3	54.4	55.4	132.4	337.7	23.6	31.8	341.4	326.8
B	SOLQUA-037-2	Cluster 6	106.36	-1.1699	-0.3571	2.0397	31.14	-0.8287	-1.5111	33.3	46.6	58.6	70.1	89.6	320.7	9.7	18.4	21.1	53.6	56.8	342.6	714.286	206.4	70.1	46.2	28.9	30.9	23.1	21.4	133.8	15.4	17.8	3.8	6.5	5.1	6.2	36.1	44.2	150	173.2	8.3	8.6	306.4	313.7
B	SOLQUA-056-3	Cluster 5	85.4517	-1.1189	0.7857	1.8438	36.35	-0.7738	-1.464	40.3	57.9	63.1	85.2	219.9	323.9	9.7	31.1	31.5	64.1	149.6	14.9	714.286	197.6	69.6	48.1	44.1	25.8	24.3	21.3	137	40.2	17.7	23.3	6.3	12.6	6.5	40.2	44.1	191	271	8.6	21.3	231.4	267.9
B	SOLQUA-056-4	Cluster 6	85.3567	-1.1355	-0.8571	2.0945	27.4	-0.7349	-1.5361	36.8	52.4	60.6	69.2	152.5	319.3	6.5	40.1	42	70.8	92.8	274.5	714.286	180.9	65.4	43.3	30	24.4	21.7	21.5	64.8	25.1	15.1	10.5	7.3	5.7	5.2	35.9	38.7	171.2	207.7	14	10.8	238.5	245.6
R	SOLQUA-068-5	Cluster 2	32.86	-1.6805	3.6667	1.4013	16.03	-0.7519	-2.609	22.5	23.3	23.5	24.4	40.4	131.2	17.1	9.1	5.8	5.6	169.3	124.3	476.19	290	107	38.2	24.3	24.6	53.7	55.2	119.4	67.8	102.5	16.6	25.6	218.9	818.8	30.2	96.8	234.9	297.9	14.1	183.4	176.9	164.3
R	SOLQUA-073	Cluster 4	85.4133	-0.966	3.76	1.9841	30.79	-0.4968	-1.4352	14.1	31.3	86.2	135.3	275.2	320.7	5.9	141.4	177.1	165.4	149.8	139.9	400	281.3	97.7	30.6	23.3	20.4	24	57.9	73.7	41.5	47	4.6	8.8	7.8	12.7	23.5	45.4	249.6	288.4	8.1	9.7	174.7	37.5
R	SOLQUA-088	Cluster 4	49.075	-1.1602	4.0833	2.9622	27.18	-0.692	-1.6283	23.1	63.1	92.4	111.4	183.1	295.3	5.5	79.5	80.9	113.5	184	193.9	416.667	217.2	97.3	42.9	23.7	21	30.5	67	175.3	103.9	84.9	9.3	8.5	59.1	194.5	24.2	51.7	122.7	297.9	11.3	39.2	125.2	24.5
R	SOLQUA-110	Cluster 3	32.6883	-1.1102	2.4167	1.1141	21.77	-0.3376	-1.8827	19	21.5	21.7	48.5	90.2	260.4	4	5	5.6	7.5	38.1	300.2	416.667	193.9	67.5	28.4	21.8	20.2	20	21.3	28.4	20.9	7.6	4.7	7	6.6	5	21	34.1	255.1	297.9	6.5	6.7	124.3	92.9
R	SOLQUA-110-2	Cluster 7	33.2433	-1.5864	1.6875		21.99	-0.8207	-2.352	30.7	53.7	59.4	68.7	102.1	185.2	15.9	23.6	16.4	16.6	51.8	342.5	625	210.8	72.4	44.8	40.6	23.1	21.4	19.6	34.8	21.2	26.2	7.7	5.5	4.3	4.5
R	SOLQUA-133	Cluster 5	34.75	-1.3559	2.95	2.373	34.54	-0.9064	-1.8054	26.8	53.8	60.7	62.7	87.9	175.9	67.1	11.9	19.4	10.1	50.4	146.8	500	273.4	76.3	45.2	24.5	20.9	20	20.5	66.9	43.3	18.1	14.1	5.8	5.8	5.5	25.3	46.9	270.9	334.4	20.7	48.4	155.5	157.5
B	SOLQUA-147	Cluster 5	77.945	-1.244	2.2857	1.8077	13.85	-0.3909	-2.0971	62.3	73.2	85.1	103	144.9	250.9	35.9	58.7	59.6	77.2	185.7	353.1	714.286	236.3	91.9	52.6	45.1	39.7	24.8	21.8	149.5	80.4	25.6	12.2	14.5	8.6	5.8	43.5	45.4	221.3		20.5	23.1	347
R	SOLQUA-127	Cluster 3	38.215	-1.2095	2.6364	0.4968	36.18	-0.9022	-1.5167	43.1	59.6	76	91.3	128	292.7	9.4	25.3	50.3	72	68.5	303	909.091		122.6	64	43.1	39.4	37.2	27.6		65.5	46.2	21.1	9.4	9.9	13.8	44.4	57.1	228.2	297.9	15.4	32.8	196.1	166.3
